# Supplementary material for: The Growing Altitude Influences the Flavor Precursors, Sensory Characteristics and Cupping Quality of the Pu’er Coffee Bean
Source: Foods. 2024 Nov 28;13(23):3842. doi: 10.3390/foods13233842 (PMC11640416; doi:10.3390/foods13233842)
Supplement: Supplementary file 1 [file foods-13-03842-s001.zip]

Archive with 1 entries (1 files):
- foods-3256406-supplementary.pdf
